# Supplementary material for: The Association Between Preoperative Malnutrition and Early Postoperative Outcomes in Children with Congenital Heart Disease: A 2-Year Retrospective Study at a Lebanese Tertiary Medical Center
Source: Children (Basel). 2025 May 29;12(6):705. doi: 10.3390/children12060705 (PMC12191067; doi:10.3390/children12060705)
Supplement: Supplementary file 1 [file children-12-00705-s001.zip]

Archive with 1 entries (1 files):
- children-3558160-supplementary.pdf
